# Supplementary material for: The Construction of an Extreme Radiation-Resistant Perchlorate-Reducing Bacterium Using Deinococcus deserti Promoters
Source: Int J Mol Sci. 2024 Oct 27;25(21):11533. doi: 10.3390/ijms252111533 (PMC11546323; doi:10.3390/ijms252111533)
Supplement: Supplementary file 1 [file ijms-25-11533-s001.zip]

Archive with 1 entries (1 files):
- ijms-3259897-supplementary.pdf
